# Supplementary material for: DNA Damage Induction Alters the Expression of Ubiquitin and SUMO Regulators in Preimplantation Stage Pig Embryos
Source: Int J Mol Sci. 2022 Aug 25;23(17):9610. doi: 10.3390/ijms23179610 (PMC9455980; doi:10.3390/ijms23179610)
Supplement: Supplementary file 1 [file ijms-23-09610-s001.zip]

Archive with 1 entries (1 files):
- ijms-1862573-supplementary.pdf
